# Supplementary material for: Modeling Spring-In of L-Shaped Structural Profiles Pultruded at Different Pulling Speeds
Source: Polymers (Basel). 2021 Aug 16;13(16):2748. doi: 10.3390/polym13162748 (PMC8398191; doi:10.3390/polym13162748)
Supplement: Supplementary file 1 [file polymers-13-02748-s001.zip]

Archive with 1 entries (1 files):
- polymers-1323189-supplementary.pdf
